# Supplementary material for: Methanol Production by a Broad Phylogenetic Array of Marine Phytoplankton
Source: PLoS One. 2016 Mar 10;11(3):e0150820. doi: 10.1371/journal.pone.0150820 (PMC4786210; doi:10.1371/journal.pone.0150820)
Supplement: S2 Fig — (XLSX) [file pone.0150820.s002.xlsx]

## Sheet: Sheet1
Supplemental Figure 2A: 12C-methanol measurements of Phaeodactylum tricornutum CCMP632; X-axis in days, Y-axis in µM 12C-methanol																													TOTAL
Day	Average Signal (n=9; 3 biological replicates with with technical triplicate measurements)	St Dev	µM Methanol	Std Dev		12C-Methanol calibration Standards:
0	5575.17	15746.8	-0.0859489	0.144064		44222x + 9376.2
3	7439.83	21484.4	-0.0437829	0.27381
5	55609.8	6744.15	1.04549	-0.0595146
10	395330	16004.9	8.72765	0.1499
11	586119	40052	13.042	0.693682
17	577110	90025	12.8383	1.82373
18	335201	97002.4	7.36794	1.98151
Supplemental Figure 2B: 13C methanol measurements: Note: 13C-methanol added at 24 µM; X-axis in days, Y-axis in µM 13C-methanol
Day	Average 13C-methanol (n=9; 3 biological replicates with technical triplicate measurements)	St Dev
0	24.6691	1.0047
3	22.9916	2.28825
5	24.1516	3.59605
10	23.4224	1.39834
18	22.1625	1.87635
