# Supplementary material for: Methanol Production by a Broad Phylogenetic Array of Marine Phytoplankton
Source: PLoS One. 2016 Mar 10;11(3):e0150820. doi: 10.1371/journal.pone.0150820 (PMC4786210; doi:10.1371/journal.pone.0150820)
Supplement: S1 Table — (XLSX) [file pone.0150820.s004.xlsx]

## Sheet: Sheet1
	S1 Table: 13C-methanol consumption experimental results
	Phytoplankton culture	Average uM MeOH (t0)	Average uM MeOH (t final)	Replicates (n)	Incubation time (days)	Cells/mL
	Rhodomonas salina CCMP1319	2.48 (+/-) 0.40	2.25 (+/-) 0.53	9	14	1.9 X 105 (+/-) 5 X 104
	Nannochloropsis oculata CCMP525	2.39 (+/-) 0.25	2.21 (+/-) 0.42	9	14	7.4 X 106 (+/-) 1 X 106
	Phaeodactylum tricornutum CCMP632	2.50 (+/-) 0.25	2.39 (+/-) 0.25	9	24	4.5 X 106 (+/-) 2 X 105
	Emiliania huxleyi CCMP371	2.33 (+/-) 0.25	2.21 (+/-) 0.20	6	14	2.6 X 106 (+/-) 2 X 105
	Trichodesmium erythraeum IMS101	2.45 (+/-) 0.25	1.83 (+/-) 0.30	3	14	1.0 X 106 (+/-) 2 X 105
	Synnechococcus sp. WH8103	2.47 (+/-) 0.25	2.34 (+/-) 0.23	9	14	1.4 X 107 (+/-) 2 X 106
	Prochlorococcus marinus MED4ax	2.44 (+/-) 0.32	2.55 (+/-) 0.33	9	14	2.2 X 107 (+/-) 2 X 106
	f/2-Si medium only	2.55 (+/-) 0.25	2.30 (+/-) 0.34	3	14	-
	Pro99 medium only	2.56 (+/-) 0.30	2.27 (+/-) 0.22	3	14	-
	RMP medium only	2.51 (+/-) 0.20	2.43 (+/-) 0.25	3	14	-
	Methylophaga marina ATCC35842	2.47 (+/-) 0.53	ND	3	3	1.2 X 107 (+/-) 2 X 106
	All samples were measured in technical triplicate. Replicates (n) of 6 or 3 had incubation replicates of 2 or 1, respectively.
	ND=not detectable below our threshold of 50 nanomolar for 13C-methanol
